# Supplementary material for: Copy number load predicts outcome of metastatic colorectal cancer patients receiving bevacizumab combination therapy
Source: Nat Commun. 2018 Oct 5;9:4112. doi: 10.1038/s41467-018-06567-6 (PMC6173768; doi:10.1038/s41467-018-06567-6)
Supplement: Supplementary file 3 — Supplementary Data 1 [file 41467_2018_6567_MOESM3_ESM.xlsx]

## Sheet: Supplementary Data 1
Supplementary Data 1. Sequencing metrics of whole-exome sequencing
Sample ID	TOTAL_READS	PCT_PF_UQ_READS_ALIGNED	PF_UQ_BASES_ALIGNED	ON_BAIT_BASES	NEAR_BAIT_BASES	OFF_BAIT_BASES	MEAN_BAIT_COVERAGE	PCT_USABLE_BASES_ON_BAIT	FOLD_ENRICHMENT	ZERO_CVG_TARGETS_PCT	PCT_TARGET_BASES_2X	PCT_TARGET_BASES_10X	PCT_TARGET_BASES_20X	PCT_TARGET_BASES_30X
APD002_N2	54852243	0.755143	4157390474	3008443584	568483755	580463135	39.5431	0.543033	29.4448	0.025346	0.952729	0.903184	0.788091	0.609647
APD002_T2	71787592	0.843602	6083675647	4258947275	998780549	825947823	55.9798	0.587397	28.4855	0.025324	0.955563	0.926946	0.876091	0.779638
APD003_N1	28778954	0.850288	2434764962	1873840186	347630799	213293977	24.6299	0.644668	31.3157	0.02299	0.959632	0.817578	0.506437	0.28311
APD003_T1	31336921	0.89091	2806647501	2141738881	343709741	321198879	28.1511	0.676689	31.0503	0.023209	0.959338	0.833103	0.56276	0.348375
APD004_N1	105902034	0.865776	6811350799	3256687979	657108070	2897554750	42.8061	0.412555	19.455	0.020771	0.968796	0.920213	0.802396	0.630689
APD004_T1	65739167	0.840716	4103301679	2179286748	356266264	1567748667	28.6447	0.444818	21.6107	0.022139	0.962211	0.814187	0.532756	0.324908
APD006_N2	91305172	0.871865	8005347839	4978382359	1817724306	1209241174	65.4361	0.539848	25.3044	0.028465	0.948919	0.927053	0.897606	0.839926
APD006_T2	101925547	0.880397	8988746427	5628485329	1903101737	1457159361	73.9811	0.546748	25.4788	0.027087	0.95204	0.931592	0.904556	0.854783
APD007_N1	41774829	0.862548	3565003943	2647814621	568948542	348240780	34.803	0.627555	30.2214	0.020806	0.965898	0.908707	0.745439	0.521379
APD007_T1	57384173	0.883208	5085501736	3924007857	651227561	510266318	51.5774	0.677043	31.3967	0.019876	0.969663	0.883491	0.669383	0.497011
APD008_N1	86321297	0.725872	4852021137	3828977697	566312081	456731359	50.3283	0.439181	32.1105	0.021942	0.966633	0.907477	0.742567	0.557669
APD009_N1	95517714	0.889638	8508257997	6677715733	1090439543	740102721	87.7722	0.692186	31.9356	0.019161	0.973323	0.958438	0.93173	0.884308
APD009_T1	87416818	0.750188	5157867332	4130748033	657598919	369520380	54.2948	0.467856	32.5871	0.021161	0.968853	0.934816	0.837268	0.688245
APD010_N1	54261429	0.817841	3751634566	2744719701	662702268	344212597	36.0767	0.500824	29.769	0.020608	0.969845	0.919192	0.760335	0.534432
APD010_T1	84155646	0.823527	5765829889	4402186142	876868252	486775495	57.8626	0.517921	31.0666	0.020516	0.970392	0.925695	0.81558	0.679697
APD013_N1	36911657	0.863976	3208720861	2107436219	757913708	343370934	27.7003	0.565288	26.7245	0.016862	0.97693	0.890394	0.609034	0.339154
APD015_N2	65244048	0.852151	4167807688	1681929261	516586323	1969292104	22.1074	0.341806	16.4205	0.020534	0.965074	0.846338	0.505807	0.218911
APD015_T2	48317604	0.830674	3005925985	1449838018	361412118	1194675849	19.0567	0.398236	19.6258	0.021832	0.957131	0.780857	0.399119	0.153687
APD016_N2	125540835	0.881766	11136305061	7093284863	2414661386	1628358812	93.2345	0.559424	25.9175	0.02771	0.950953	0.932927	0.917217	0.893664
APD016_T2	128803426	0.876149	11306406797	7068091588	2355279750	1883035459	92.9034	0.543317	25.4369	0.027021	0.953079	0.934959	0.917974	0.891474
APD018_N1	63367446	0.82813	4404284623	3324922952	744366709	334994962	43.703	0.51951	30.718	0.02063	0.970995	0.92818	0.792924	0.606032
APD018_T1	79572305	0.804343	5277710279	4080682588	776090088	420937603	53.6367	0.507749	31.4611	0.020893	0.970446	0.904426	0.733308	0.57859
APD019_N2	136254227	0.871429	11916164125	7580139853	2454280208	1881744064	99.6338	0.550815	25.8838	0.025605	0.955067	0.938482	0.922163	0.897068
APD019_T2	147381514	0.881402	13035799122	8474884411	2699174185	1861740526	111.394	0.569337	26.4535	0.024784	0.956457	0.940242	0.926498	0.908443
APD020_N2	73046617	0.862246	6313914596	3997488645	1309194175	1007231776	52.5432	0.541833	25.7618	0.027903	0.950206	0.924865	0.880334	0.783802
APD020_T2	64830469	0.851533	5523195349	3533625469	1178716642	810853238	46.4462	0.53966	26.0326	0.02732	0.949578	0.917384	0.849791	0.715009
APD021_N2	140244029	0.880289	12407476832	7849470353	2740326924	1817679555	103.174	0.554159	25.7421	0.02539	0.955424	0.938944	0.924835	0.904985
APD021_T2	128793291	0.87117	11182826896	7277997405	2677064176	1227765315	95.6624	0.559496	26.4818	0.025372	0.955342	0.938501	0.923443	0.901227
APD022_N2	70716361	0.868972	6170455200	3861513902	1454977443	853963855	50.7559	0.54065	25.4641	0.027815	0.950858	0.926182	0.882555	0.7834
APD023_N2	87904623	0.874961	7707810472	4792987421	1812777833	1102045218	62.9993	0.53985	25.3024	0.028004	0.948565	0.890438	0.814359	0.738286
APD023_T2	162152076	0.876719	14220535504	8844925332	3197249673	2178360499	116.258	0.54007	25.3084	0.024933	0.955509	0.939114	0.926711	0.912515
APD024_N2	119213976	0.874985	10467523795	6539660407	2352782523	1575080865	85.9576	0.543134	25.4213	0.025126	0.955024	0.936619	0.91812	0.887455
APD024_T2	109265110	0.866834	9458278986	5971772982	2260502149	1226003855	78.4933	0.541129	25.6908	0.026157	0.952742	0.934149	0.914253	0.87777
APD026_N1	87323984	0.805558	7062255271	4890697301	836061762	1335496208	64.2836	0.554518	28.1783	0.022797	0.960806	0.915928	0.84265	0.742576
APD026_T1	64557607	0.775343	5023646607	3523465309	575224260	924957038	46.3126	0.540382	28.539	0.023973	0.956945	0.896728	0.778227	0.627645
APD030_T1	62673211	0.859828	5403205046	3687192485	734436761	981575800	48.4646	0.582495	27.7672	0.019428	0.970667	0.93616	0.848224	0.706106
APD033_N1	58284146	0.842998	4924801437	3462092003	683392281	779317153	45.5059	0.588121	28.6047	0.022214	0.960793	0.887808	0.743447	0.584799
APD033_T1	37706643	0.838629	3171757637	2138655564	369501157	663600916	28.1106	0.561567	27.4365	0.022916	0.959777	0.879915	0.669445	0.411188
APD042_N1	80778195	0.82698	4958732217	1793520059	332928885	2832283273	23.5741	0.297486	14.7171	0.024455	0.956601	0.763531	0.417988	0.242572
APD042_T1	96320268	0.828376	5906422244	2979287487	419050621	2508084136	39.1599	0.416003	20.5246	0.02371	0.960406	0.851529	0.635396	0.447312
APD048_N1	54484723	0.859314	4704519370	3119123156	539673317	1045722897	40.9979	0.566809	26.9777	0.021257	0.965734	0.918612	0.787827	0.600751
APD048_T1	37243200	0.810424	3029389514	2181041747	340512649	507835118	28.6677	0.579823	29.2952	0.022271	0.957337	0.840928	0.589115	0.361567
APD050_T1	45844874	0.807373	2703836716	2159392536	222945912	321498268	28.3832	0.644295	32.4966	0.021823	0.953142	0.811232	0.550544	0.333059
APD053_N2	97027212	0.873339	8492668865	5389711283	1837467669	1265489913	70.8426	0.549985	25.8231	0.029026	0.949097	0.928632	0.903612	0.85615
APD053_T2	101735029	0.870352	8873799267	5467774735	1893889682	1512134850	71.8687	0.532131	25.072	0.028333	0.951641	0.931147	0.904608	0.854697
APD056_N2	90256302	0.863313	7806497065	4913066410	1680129561	1213301094	64.5776	0.538957	25.6085	0.027465	0.95066	0.928487	0.895901	0.832848
APD056_T2	77946632	0.862191	6736444220	4170316946	1421442431	1144684843	54.8149	0.529725	25.1899	0.028057	0.950977	0.925118	0.872514	0.770852
APD057_N2	75467929	0.881285	6684541222	4110600037	1602596282	971344903	54.0299	0.539289	25.0219	0.027214	0.952582	0.928147	0.879236	0.780477
APD057_T2	113613187	0.883614	10087988969	6017484093	2405872872	1664632004	79.0941	0.524403	24.2716	0.025833	0.95425	0.934676	0.908584	0.861161
APD061_N1	79500645	0.772671	6163446180	4454091536	635314450	1074040194	58.5448	0.554711	29.4051	0.020398	0.966121	0.92914	0.85103	0.733414
APD061_T1	64229525	0.763361	4918282804	3569339982	494488058	854454764	46.9156	0.550214	29.5299	0.02149	0.962086	0.907785	0.787337	0.629685
APD064_N2	99180522	0.882453	8790737371	5235169605	2045335070	1510232696	68.8113	0.522616	24.2322	0.027465	0.952681	0.932182	0.901216	0.841245
APD064_T2	89625561	0.887098	7988988837	5004592464	1798228186	1186168187	65.7806	0.55286	25.4897	0.027004	0.953599	0.932037	0.900088	0.838149
APD065_T1	122322071	0.672062	6034646830	3285015991	508273787	2241357052	43.1784	0.362143	22.15	0.021766	0.968515	0.91175	0.755212	0.556607
APD066_N2	64683971	0.881441	5737505526	3509833993	1406879873	820791660	46.1334	0.53724	24.8915	0.027662	0.952184	0.922109	0.846235	0.70481
APD066_T2	82627241	0.870381	7232223191	4634097350	1256525802	1341600039	60.9108	0.555291	26.0724	0.027456	0.950827	0.918545	0.864474	0.775734
APD068_N1	59212546	0.761181	4523030352	3412013192	466704756	644312404	44.8477	0.570526	30.6951	0.020797	0.965301	0.906464	0.767853	0.594676
APD068_T1	72725039	0.536365	3917619610	2990602829	342933006	584083775	39.3086	0.407149	31.0616	0.021635	0.958254	0.87417	0.696357	0.50425
APD072_N1	65754656	0.6375	4197260124	2974842481	454826872	767590771	39.1015	0.447936	28.8393	0.021043	0.964852	0.899125	0.743154	0.55079
APD072_T1	56250744	0.836687	4709790321	3314544108	536829099	858417114	43.5665	0.58341	28.6358	0.020494	0.968765	0.915534	0.760834	0.565912
APD076_N2	71166334	0.870479	6231079621	3942555295	1155737410	1132786916	51.8212	0.548507	25.7455	0.029381	0.947689	0.909366	0.83528	0.7176
APD076_T2	65332657	0.877529	5765596303	3390574355	1387582516	987439432	44.5659	0.513833	23.9285	0.027407	0.952605	0.918144	0.824302	0.668198
APD078_N2	71474319	0.880331	6330218337	3926391797	1460402009	943424531	51.6087	0.543904	25.2384	0.02828	0.951672	0.925408	0.86909	0.758163
APD078_T2	89634118	0.881202	7946732862	4781629244	1771971977	1393131641	62.85	0.528179	24.4836	0.02732	0.953508	0.92876	0.880382	0.793868
APD079_N2	51908651	0.795015	4149858575	2875791191	622768472	651298912	37.7995	0.548525	28.1975	0.027526	0.948774	0.900922	0.783755	0.594298
APD079_T2	60029035	0.858208	5184140601	3558298811	904916417	720925373	46.7705	0.586894	27.9288	0.026236	0.953135	0.918381	0.840759	0.69971
APD080_N1	84370904	0.81113	6864061210	4864179681	908378316	1091503213	63.935	0.570815	28.8347	0.019599	0.970921	0.942959	0.890241	0.802552
APD080_T1	28022695	0.830565	2334301440	1411104080	292496668	630700692	18.5476	0.498572	24.5974	0.021815	0.960522	0.767908	0.362623	0.160293
APD081_N2	69425259	0.830321	5800650677	4024956715	943943030	831750932	52.9042	0.574014	28.234	0.024464	0.955511	0.925871	0.870784	0.765415
APD081_T2	75996179	0.877519	6720503353	4583996320	1235127491	901379542	60.2523	0.597216	27.7543	0.023639	0.959203	0.927647	0.862067	0.760637
APD082_N2	57877452	0.870121	5067668646	3502306343	917811821	647550482	46.0345	0.599133	28.1212	0.025504	0.954699	0.917052	0.827406	0.681559
APD082_T2	51192310	0.826171	4249650833	2991260777	686982787	571407269	39.3173	0.578533	28.641	0.027219	0.949165	0.903613	0.788703	0.605656
APD085_N1	66080690	0.830867	4101537816	3072086063	538238823	491212930	40.3797	0.618465	30.4771	0.022196	0.965885	0.915568	0.783895	0.592322
APD085_T1	132188926	0.856002	8445966381	6457007808	912411051	1076547522	84.8712	0.650187	31.1078	0.021543	0.970239	0.949248	0.899801	0.818609
APD087_N1	79629613	0.804733	4688586391	3586276954	357410626	744898811	47.1382	0.6144	31.1236	0.020946	0.961506	0.889538	0.737013	0.563387
APD087_T1	78539921	0.806808	4638515464	3546285858	349604567	742625039	46.6126	0.615173	31.1087	0.020924	0.960348	0.881569	0.722489	0.550303
APD088_N1	156447668	0.769041	8888046890	4344215671	1229729949	3314101270	57.1006	0.369188	19.8881	0.018485	0.976123	0.953668	0.889642	0.765707
APD088_T1	63636068	0.849646	4038670218	1972312361	386367252	1679990605	25.9242	0.412788	19.8712	0.021661	0.964193	0.793224	0.480323	0.283373
APD089_N1	87419589	0.690656	6057974197	4358931154	616631082	1082411961	57.294	0.493685	29.2779	0.02281	0.961961	0.920113	0.843176	0.732812
APD089_T1	47111084	0.8394	3966431141	2815186100	441006913	710238128	37.003	0.591647	28.8798	0.02285	0.962352	0.896158	0.73437	0.533763
APD093_N1	114855061	0.825385	6961870102	5493601634	511195449	957073019	72.2082	0.650518	32.1084	0.020253	0.964652	0.929018	0.862392	0.771937
APD093_T1	115223094	0.812808	6854496137	5362234088	547694507	944567542	70.4815	0.635204	31.8315	0.019836	0.967107	0.930582	0.855394	0.750494
APD094_N1	93116680	0.806721	7525894239	5662069131	823370087	1040455021	74.4225	0.602041	30.6129	0.019656	0.971599	0.945341	0.877883	0.771322
APD094_T1	65524709	0.792576	5202937346	3941673368	559150649	702113329	51.8096	0.595599	30.8262	0.020521	0.96787	0.89921	0.731995	0.554803
APD096_N1	83149842	0.738762	6159056295	4375112602	756897415	1027046278	57.5067	0.520962	28.9043	0.019832	0.970921	0.938364	0.864895	0.747863
APD096_T1	69397728	0.776288	5395183804	3901756959	610813589	882613256	51.2849	0.556665	29.4267	0.020253	0.969558	0.92824	0.815577	0.656421
APD098_N1	50101658	0.849764	4271244287	2997024431	478672310	795547546	39.393	0.592266	28.5511	0.023631	0.958785	0.902932	0.772628	0.592562
APD098_T1	52508370	0.831324	4376276044	3048923784	511030772	816321488	40.0752	0.574906	28.3484	0.023964	0.958481	0.897843	0.75792	0.579726
APD101_T1	54305298	0.736211	3931818664	2159011339	651749920	1121057405	28.3782	0.393633	22.3434	0.03193	0.940717	0.853033	0.615032	0.371394
APD102_N1	74866686	0.670617	4849234296	2743083098	783033873	1323117325	36.0552	0.362768	23.0172	0.028294	0.946532	0.891522	0.741808	0.533148
APD102_T1	82508018	0.6835	5495221918	3173867787	887817228	1433536903	41.7175	0.380865	23.5012	0.026153	0.952265	0.913488	0.802916	0.623044
APD103_N1	44785775	0.826927	3689661947	2457629656	554839239	677193052	32.3032	0.543319	27.103	0.03397	0.935444	0.869633	0.689385	0.467446
APD105_N1	105480741	0.670896	6968565573	4363185743	1086054408	1519325422	57.3499	0.409552	25.477	0.025868	0.951099	0.921302	0.868512	0.767798
APD105_T1	75906268	0.764832	5783514471	3876842182	915497871	991174418	50.9574	0.505684	27.2756	0.028206	0.946798	0.910919	0.825583	0.687461
APD106_N1	59168343	0.511467	2929887133	1688311949	347190375	894384809	22.1913	0.282515	23.4471	0.031737	0.937553	0.793571	0.475606	0.242544
APD106_T1	48995631	0.667097	3190398462	1896550562	469674192	824173708	24.9284	0.383253	24.1884	0.033136	0.936944	0.801121	0.524935	0.312229
APD109_N1	24857303	0.910629	2271731900	1537517557	382749243	351465100	20.2092	0.612413	27.5391	0.021494	0.957738	0.778535	0.439007	0.201899
APD109_T1	57577387	0.788446	3728927443	2854374414	572025722	302527307	37.518	0.490837	31.1469	0.02106	0.968656	0.896783	0.701794	0.5004
APD112_N1	79862395	0.63958	4840464708	2667510677	708256734	1464697297	35.0619	0.330706	22.4237	0.028794	0.94472	0.869671	0.690858	0.488467
APD113_N1	60936074	0.848109	5158612036	3103062976	955141095	1100407965	40.7868	0.504191	24.4763	0.033715	0.938382	0.892614	0.785152	0.61795
APD113_T1	49996956	0.792839	3924069659	2366611315	626639823	930818521	31.1069	0.468664	24.5402	0.032189	0.941987	0.879674	0.682909	0.441119
APD114_N1	56391124	0.513906	2796784660	1457376416	337843140	1001565104	19.1558	0.255882	21.2031	0.03132	0.937362	0.775509	0.409507	0.16596
APD116_N1	45589631	0.69545	3116677865	1881226783	409608769	825842313	24.7269	0.408558	24.5605	0.025284	0.951841	0.812994	0.520922	0.296967
APD116_T1	68723249	0.551605	3607751362	1841430882	415689803	1350630677	24.2039	0.265296	20.7685	0.027175	0.947426	0.797628	0.497698	0.280235
APD118_N1	49811872	0.845752	4201487970	2612920542	775201933	813365495	34.3444	0.519364	25.3052	0.034128	0.93671	0.879196	0.730127	0.523218
APD118_T1	65376112	0.837015	5458654667	3432929759	933542987	1092181921	45.1226	0.519906	25.5898	0.031281	0.943495	0.909154	0.835299	0.694378
APD119_N1	66938450	0.849523	5677312737	3641980335	997896048	1037436354	47.8704	0.538692	26.1025	0.024666	0.955394	0.922638	0.84132	0.695018
APD119_T1	92696237	0.855887	7927867651	5229882909	1265985623	1431999119	68.7419	0.55861	26.8425	0.023148	0.959417	0.934157	0.889833	0.810185
APD121_N1	48655495	0.756487	3621912374	2236051591	504917671	880943112	29.3908	0.455018	25.1207	0.025131	0.953922	0.871531	0.646113	0.405386
APD123_N1	51342906	0.837355	4287437631	2735421704	753855551	798160376	35.9545	0.5275	25.9605	0.03064	0.94278	0.88462	0.730269	0.527435
APD123_T1	68527576	0.848661	5815168086	3722639145	1058594333	1033934608	48.9306	0.537854	26.0481	0.028136	0.94911	0.916073	0.834592	0.690445
APD124_N1	120550513	0.813612	9704557091	6217371832	1527231939	1959953320	81.7215	0.510642	26.0686	0.024429	0.956059	0.93095	0.900791	0.851804
APD124_T1	127794887	0.683858	8681426253	4912135873	1129066713	2640223667	64.5654	0.380571	23.0232	0.017674	0.973615	0.945685	0.904161	0.830598
APD125_N1	96457942	0.813334	7756973346	4750999813	1218580414	1787393119	62.4474	0.48767	24.9218	0.024175	0.956977	0.928554	0.881124	0.79694
APD125_T1	90749413	0.767612	6835964910	4177069984	1016900672	1641994254	54.9036	0.455729	24.8633	0.023104	0.959561	0.928605	0.846185	0.713539
APD140_N1	64300180	0.824837	5269712409	3296144149	928865983	1044702277	43.3247	0.507543	25.4511	0.027337	0.949143	0.898578	0.7852	0.629281
APD140_T1	30370195	0.799539	2394293971	1510717412	380202348	503374211	19.8569	0.492509	25.674	0.030162	0.941449	0.782296	0.421607	0.181985
APD201_N1	71514571	0.366937	2569683902	1448854793	350112610	770716499	19.0438	0.20059	22.9421	0.024043	0.954306	0.844436	0.458442	0.125239
APD201_T1	71493315	0.437038	3014777443	1822305415	408404886	784067142	23.9525	0.252368	24.5954	0.023008	0.958039	0.841415	0.537249	0.288834
APD202_N1	78819213	0.872159	6905263853	5109336517	973643731	822283605	67.1574	0.641817	30.1073	0.022087	0.960721	0.935077	0.90007	0.842149
APD202_T1	88323663	0.823262	7290671802	5407915466	881808839	1000947497	71.0819	0.606222	30.1821	0.02074	0.963353	0.934932	0.887818	0.818812
APD203_N1	44201307	0.690413	2973452919	2019653828	327836803	625962288	26.5464	0.452398	27.6378	0.023354	0.9522	0.844416	0.600596	0.351552
APD203_T1	50029843	0.662589	3314756170	2446560820	372367814	495827536	32.1577	0.484179	30.0325	0.022284	0.956621	0.876622	0.69397	0.475655
APD205_N1	42637472	0.643753	2676052733	1744341145	402781430	528930158	22.9277	0.405059	26.5231	0.029307	0.944169	0.833105	0.53008	0.257893
APD205_T1	103805795	0.744455	7600421142	4941156659	1185785754	1473478729	64.9468	0.471287	26.4532	0.02256	0.961624	0.939438	0.899781	0.822654
APD206_N1	62219095	0.742927	4593153419	3517114776	560880291	515158352	46.2291	0.559682	31.1575	0.022911	0.957001	0.916122	0.834559	0.702666
APD206_T1	50896261	0.614838	3095096051	2292971296	365112442	437012313	30.1389	0.446058	30.1448	0.025675	0.948967	0.873235	0.693931	0.459025
APD209_N1	90780821	0.309773	2742597446	1669534689	327755276	745307481	21.9444	0.182087	24.7697	0.026635	0.946393	0.834444	0.542287	0.245574
APD210_N1	64367334	0.786893	5041726621	3772901886	668583260	600241475	49.5912	0.580348	30.4497	0.0241	0.956086	0.921945	0.861161	0.754147
APD210_T1	63444888	0.612758	3845257333	2845481797	450319073	549456463	37.4012	0.444056	30.1105	0.025885	0.950446	0.892093	0.760672	0.574073
APD218_N1	86121895	0.566688	4840739898	3606242481	536165300	698332117	47.4006	0.414591	30.3131	0.023122	0.95622	0.911969	0.826715	0.700156
APD218_T1	61530348	0.460115	2817876718	2102475167	303036693	412364858	27.635	0.338314	30.3596	0.025043	0.945982	0.839744	0.61846	0.386848
APD221_N1	49456277	0.625737	3041195815	2104546424	436605342	500044049	27.6623	0.421324	28.158	0.027758	0.947143	0.863955	0.637732	0.380925
APD221_T1	60636852	0.604537	3606094850	2423908361	497707570	684478919	31.86	0.395784	27.3506	0.02682	0.950253	0.885999	0.708103	0.472057
APD224_N1	37276365	0.727167	2675065579	1869885660	432393532	372786387	24.5779	0.496661	28.4425	0.029487	0.944822	0.850006	0.578315	0.302403
APD224_T1	45296940	0.723315	3214427269	2260938155	480301361	473187753	29.7179	0.494195	28.6202	0.028702	0.945734	0.857639	0.644595	0.415436
APD235_T1	66790996	0.758336	5003990149	3222144565	800876976	980968608	42.352	0.477646	26.2009	0.025425	0.954233	0.92015	0.838883	0.679933
APD241_N1	47811766	0.860093	4108482147	2910057573	744704321	453720253	38.2499	0.602623	28.8209	0.027679	0.949711	0.912073	0.807296	0.61793
APD241_T1	45827555	0.865963	3983616601	2819909448	727305410	436401743	37.065	0.609238	28.8035	0.027171	0.951366	0.91508	0.808393	0.608111
APD242_N1	53232409	0.878996	4681922452	3223407440	902742298	555772714	42.3686	0.599539	28.0142	0.026337	0.954575	0.925396	0.852665	0.699533
APD242_T1	61603894	0.870333	5372569505	3640580727	1025504259	706484519	47.852	0.585115	27.5725	0.024767	0.957605	0.93566	0.887442	0.777112
APD245_N1	30920000	0.80813	1861194198	1295739863	347157925	218296410	17.0313	0.555141	28.3278	0.021556	0.959905	0.747353	0.32889	0.108418
APD263_N1	65432089	0.798161	6541522310	5175961248	879648163	485912899	68.0331	0.627812	32.1958	0.020494	0.972191	0.949716	0.90616	0.832221
APD265_N1	152672231	0.858001	16383278433	11825844069	2883566606	1673867758	155.44	0.614754	29.371	0.018367	0.976926	0.963278	0.948702	0.932071
APD265_T1	69208986	0.780263	6689714973	4554304839	938686721	1196723413	59.862	0.522263	27.7014	0.021341	0.969782	0.941978	0.896545	0.82273
APD266_N1	168270601	0.812542	17092861659	12635029083	2612079134	1845753442	166.075	0.595933	30.078	0.018551	0.976945	0.96638	0.953036	0.939183
APD266_T1	25868934	0.72033	2320436741	1814117869	291683733	214635139	23.8449	0.556566	31.8114	0.023126	0.956648	0.842931	0.570651	0.298371
APD267_N1	66486397	0.80186	6679337336	5329087092	911226550	439023694	70.0458	0.636135	32.4644	0.02006	0.972736	0.948896	0.904013	0.8309
APD267_T1	32067344	0.793231	3175070825	2547704285	374130473	253236067	33.4872	0.630544	32.65	0.022363	0.963456	0.89184	0.714323	0.500441
APD268_N1	57098777	0.827081	5914551105	4640420436	873522783	400607886	60.9939	0.645	31.9244	0.021012	0.970279	0.938872	0.881451	0.788269
APD268_T1	30446827	0.758502	2875224917	2192149467	383949689	299125761	28.8137	0.571423	31.0231	0.022823	0.963994	0.908173	0.734837	0.458692
APD271_N1	76886334	0.721977	6912242020	3164529197	621188295	3126524528	41.5947	0.326655	18.6285	0.02006	0.967838	0.912314	0.797141	0.627072
APD271_T1	123073750	0.466214	7031818434	1544250897	462243365	5025324172	20.2977	0.099582	8.93588	0.021538	0.964494	0.862757	0.518279	0.165769
APD272_N1	41261014	0.812615	4193691880	3133586331	665656337	394449212	41.188	0.602742	30.4041	0.023925	0.957938	0.888803	0.753166	0.58579
APD272_T1	95352473	0.703718	8255725848	5456911929	1070305926	1728507993	71.7259	0.454197	26.8955	0.020972	0.970517	0.947345	0.920374	0.884962
APD273_N1	45203657	0.822716	4655933096	3501499559	721118485	433315052	46.0239	0.614766	30.6009	0.019283	0.970912	0.926228	0.829455	0.677525
APD273_T1	63860316	0.772952	6101356128	4502431417	843963546	754961165	59.1802	0.559559	30.0267	0.019691	0.97194	0.94813	0.90341	0.827023
APD274_N1	108339051	0.822229	11157693295	8812711582	1656854531	688127182	115.835	0.645586	32.1383	0.019345	0.970794	0.948451	0.924488	0.895777
APD275_N1	76256394	0.823567	7857803240	6063573220	1142735491	651494529	79.6999	0.631076	31.3989	0.019683	0.968635	0.937377	0.893575	0.831502
APD275_T1	81873434	0.340578	3435405397	1907057491	426790653	1101557253	25.0665	0.184863	22.5878	0.020911	0.96469	0.906026	0.663993	0.320405
APD276_N1	91663050	0.788665	9036586686	6530558923	1252608724	1253419039	85.838	0.565439	29.4058	0.018819	0.969732	0.935554	0.888465	0.825198
APD276_T1	46919552	0.594128	3451371761	2209753225	429289835	812328701	29.0451	0.373783	26.0519	0.02142	0.961123	0.892988	0.715023	0.452672
APD277_N1	79904337	0.850275	8505300665	6476237112	1382737872	646325681	85.124	0.643253	30.9828	0.018139	0.975298	0.95734	0.930028	0.887765
APD277_T1	47460356	0.808352	4765019698	3753016345	620178703	391824650	49.3298	0.627594	32.0482	0.020328	0.969984	0.93557	0.827438	0.655013
APD278_N1	74127105	0.778252	7191376378	5047506502	979402955	1164466921	66.3447	0.540417	28.5596	0.019301	0.970204	0.928379	0.850182	0.748098
APD278_T1	61581135	0.593353	4484924768	2805495697	547647731	1131781340	36.8756	0.361569	25.4532	0.020678	0.964537	0.907376	0.781405	0.602093
APD279_N1	41818378	0.856979	4488094096	3375539639	785140150	327414307	44.3683	0.640627	30.6033	0.020613	0.970256	0.930356	0.834431	0.671717
APD279_T1	52468934	0.815705	5348775777	3958129370	709123472	681522935	52.0259	0.598711	30.1108	0.021301	0.969493	0.945326	0.889311	0.781431
APD280_N1	100827042	0.774845	9769293559	6983119520	1259648144	1526525895	91.7865	0.54967	29.0853	0.018691	0.973793	0.950797	0.912424	0.857263
APD280_T1	43456673	0.723016	3843104494	2575275944	503857851	763970699	33.8496	0.470324	27.2665	0.02031	0.967352	0.895311	0.715671	0.49992
APD281_N1	105305342	0.857759	11307506660	7564778308	1908885300	1833843052	99.4318	0.570132	27.2218	0.018305	0.972718	0.943385	0.905181	0.850014
APD281_T1	24523152	0.82933	2527288013	1740176505	369577053	417534455	22.873	0.563179	28.0173	0.023148	0.949489	0.77949	0.490685	0.27042
APD282_N1	185071331	0.776213	17961075841	12230626146	2417135152	3313314543	160.76	0.524492	27.7079	0.01902	0.976158	0.963524	0.9485	0.931876
APD282_T1	58768007	0.720152	5199675091	3396181027	665391393	1138102671	44.6396	0.458648	26.5768	0.021858	0.969374	0.930585	0.801473	0.588397
APD283_N1	132045427	0.823803	13603253394	9404371891	2029194236	2169687267	123.612	0.565244	28.1303	0.017985	0.974879	0.951682	0.922671	0.886934
APD283_T1	29983731	0.678717	2515481785	1627071186	305939544	582471055	21.3863	0.430676	26.3192	0.022749	0.951305	0.811269	0.516875	0.243403
APD284_N1	78740141	0.824581	8112230099	6025743267	1237238854	849247978	79.2027	0.607357	30.2244	0.019911	0.974166	0.956554	0.925307	0.871785
APD285_N1	111123187	0.818337	11372827754	7802913145	1775029265	1794885344	102.562	0.55729	27.9174	0.018038	0.974275	0.94697	0.908825	0.857317
APD285_T1	58229227	0.698456	4957276189	3054962220	651751266	1250562703	40.1546	0.416384	25.0755	0.020354	0.969774	0.931062	0.838887	0.679564
APD287_N1	70250615	0.762412	6695859585	4931809715	895318133	868731737	64.824	0.557167	29.97	0.0202	0.967148	0.921088	0.838674	0.734251
APD287_T1	42862689	0.5801	3094997439	1971985981	402686401	720325057	25.9199	0.365135	25.9257	0.021766	0.961352	0.875567	0.635029	0.351141
APD289_N1	86432642	0.809343	8736096677	5936857185	1292150118	1507089374	78.0344	0.54514	27.652	0.018933	0.969124	0.927359	0.865253	0.782681
APD290_N1	109664820	0.795785	10890123778	7389340757	1568614294	1932168727	97.1259	0.534771	27.6096	0.020257	0.970098	0.936656	0.89449	0.839094
APD291_N1	57468426	0.818046	5887190584	4516013915	963499388	407677281	59.3587	0.623671	31.2129	0.020814	0.969714	0.936322	0.872803	0.773631
APD291_T1	71298867	0.780705	6858699382	5164084638	1008232628	686382116	67.877	0.574831	30.6365	0.021157	0.971034	0.950831	0.912847	0.847267
APD292_N1	57867251	0.83055	6021717066	4525131532	988365502	508220032	59.4786	0.620623	30.5772	0.018893	0.972309	0.940051	0.872792	0.767608
APD292_T1	57359525	0.847906	6049369835	4588740219	864576596	596053020	60.3146	0.634918	30.8653	0.019437	0.972663	0.945936	0.873323	0.752017
APD293_N1	48742655	0.742877	4522603193	3521989670	561367712	439245811	46.2932	0.573467	31.6874	0.023705	0.956542	0.886434	0.761365	0.61628
APD294_N1	44988562	0.825097	4639072289	3543782733	699534577	395754979	46.5797	0.625165	31.083	0.021025	0.969277	0.924191	0.812764	0.653527
APD294_T1	29283716	0.576082	2094674446	1463584910	281787760	349301776	19.2374	0.396663	28.4308	0.023258	0.960214	0.829202	0.433706	0.143701
APD295_N1	107575781	0.818171	11027748507	8778310547	1544941718	704496242	115.383	0.647628	32.39	0.0187	0.97298	0.955575	0.936975	0.913702
APD296_N1	92536236	0.827422	9577668268	6674112646	1424242081	1479313541	87.7249	0.572415	28.3544	0.01931	0.972463	0.941847	0.889789	0.819067
APD296_T1	82989316	0.723857	7430047348	4467698979	964818579	1997529790	58.7237	0.427259	24.4669	0.02113	0.970422	0.946601	0.9064	0.840131
APD297_N1	75130787	0.802578	7543744497	5166772887	1074027746	1302943864	67.9123	0.545797	27.8689	0.018428	0.972464	0.930596	0.849112	0.746537
APD297_T1	38373711	0.722246	3438140975	2323813398	435157303	679170274	30.5443	0.480615	27.502	0.021507	0.961262	0.884121	0.707585	0.477439
APD298_N1	39880023	0.827625	4132978894	3128108917	592271977	412598000	41.116	0.622524	30.7968	0.019608	0.969718	0.913228	0.768254	0.580099
APD298_T1	63156707	0.769203	6029404361	4519920754	767370698	742112909	59.4101	0.56799	30.5031	0.019591	0.971846	0.950128	0.896025	0.794447
APD299_N1	73346198	0.842595	7739070835	5824474234	1189482112	725114489	76.5572	0.630244	30.6235	0.02013	0.973419	0.952924	0.917871	0.861512
APD299_T1	30481262	0.659891	2496509508	1859199606	310882917	326426985	24.4374	0.484086	30.3026	0.02335	0.961232	0.863298	0.581457	0.295556
APD300_N1	82910614	0.788851	8183992104	5699163210	1154500839	1330328055	74.9101	0.545545	28.3357	0.018367	0.970851	0.928234	0.856725	0.767257
APD300_T1	82407361	0.677907	6704436476	2171291343	616821721	3916323412	28.5396	0.209113	13.1778	0.020665	0.970223	0.899595	0.690031	0.422603
APD301_N1	114006133	0.784108	11201680108	8719789534	1533380574	948510000	114.613	0.607026	31.6745	0.018275	0.975135	0.960457	0.940142	0.910864
APD301_T1	30120181	0.579315	2124901152	1531474830	287510503	305915819	20.1298	0.403535	29.3264	0.021613	0.960319	0.821382	0.460207	0.172315
APD303_N1	39274137	0.819425	4026543453	3128361490	572106791	326075172	41.1193	0.632179	31.6134	0.02281	0.962432	0.896644	0.756304	0.586872
APD303_T1	27554769	0.575364	1973452931	1464564606	252727414	256160911	19.2503	0.421834	30.1974	0.023438	0.956535	0.775841	0.360572	0.149232
APD304_N1	98092797	0.777316	9524272692	6465045617	1383743856	1675483219	84.9769	0.523075	27.6202	0.018753	0.971334	0.933001	0.871435	0.792972
APD306_N1	161982335	0.765224	15532001956	11903546601	2359250918	1269204437	156.461	0.583228	31.1843	0.016314	0.978363	0.963955	0.947924	0.930339
APD308_N1	64248985	0.748398	5929082775	4463309334	822556565	643216876	58.666	0.551341	30.6307	0.018915	0.974062	0.949961	0.884759	0.772111
APD308_T1	34094788	0.661184	2781911489	2004056354	366891689	410963446	26.3414	0.4665	29.3126	0.020792	0.966807	0.898268	0.655064	0.34491
APD309_N1	256289856	0.842903	26800745569	18632746078	5181526540	2986472951	244.91	0.576999	28.289	0.014976	0.982261	0.977637	0.973459	0.96863
APD309_T1	27545621	0.719514	2425504302	1749782288	363059508	312662506	22.9992	0.504151	29.3541	0.021209	0.962194	0.762785	0.413226	0.21781
APD310_N1	75825703	0.836802	7943647567	5934671049	1238845450	770131068	78.0056	0.621169	30.3993	0.019753	0.975342	0.960137	0.93016	0.875525
APD310_T1	28711491	0.54144	1907452816	1283248429	248729835	375474552	16.8671	0.354719	27.3744	0.023403	0.95629	0.755032	0.328655	0.10146
APD311_N1	222367198	0.871499	24243469988	17203937353	4887750091	2151782544	226.129	0.614026	28.8749	0.015129	0.981567	0.974635	0.968134	0.9615
APD311_T1	40660630	0.792663	3983317985	2890313293	701343537	391661155	37.9904	0.564157	29.5248	0.019025	0.973064	0.921096	0.761995	0.549445
APD312_N1	69247993	0.765642	6578505024	4855421017	830089277	892994730	63.8199	0.556479	30.0322	0.019797	0.970091	0.937356	0.873507	0.778715
APD312_T1	33329765	0.645093	2612196404	1788527782	312942976	510725646	23.5085	0.425886	27.8597	0.021946	0.959049	0.826101	0.536858	0.281329
APD313_N1	55310418	0.806618	5581286253	4310105443	751450976	519729834	56.6522	0.618458	31.4225	0.02085	0.964652	0.913538	0.818997	0.699634
APD313_T1	51642667	0.705095	4416779838	3103192252	581276491	732311095	40.7885	0.476902	28.5884	0.020227	0.969546	0.925049	0.804897	0.624333
APD314_N1	149067010	0.799189	14913140112	10343908114	2015923194	2553308804	135.961	0.550722	28.223	0.018516	0.975509	0.959946	0.937406	0.907515
APD314_T1	61871813	0.707758	5392846904	3877744442	746499995	768602467	50.9693	0.497411	29.2583	0.019871	0.970876	0.936845	0.858518	0.733655
APD315_N1	124338200	0.812506	12651243459	8496313483	1914662285	2240267691	111.676	0.54232	27.3265	0.020104	0.970201	0.93661	0.888927	0.828648
APD315_T1	62895924	0.798213	6247222832	4124120196	966502287	1156600349	54.2076	0.520401	26.8616	0.021372	0.965372	0.907641	0.801715	0.676487
APD316_N1	125775623	0.854755	13450349088	9621929874	2275245970	1553173244	126.471	0.607149	29.1082	0.017187	0.977035	0.960467	0.941273	0.916747
APD316_T1	31546763	0.79547	3099443980	2179485365	472698643	447259972	28.6473	0.548313	28.6126	0.020801	0.96418	0.859486	0.618256	0.378973
APD317_N1	53472858	0.822478	5482726899	3913593800	836260737	732872362	51.4405	0.58086	29.0447	0.019183	0.971326	0.932252	0.845098	0.71394
APD317_T1	40785810	0.75593	3788763649	2629580878	527069081	632113690	34.5633	0.51169	28.2408	0.019788	0.970255	0.902325	0.715726	0.489854
APD318_N1	71200546	0.799471	7078263378	5249646280	992878425	835738673	69.0016	0.585162	30.178	0.020797	0.971016	0.943471	0.886702	0.798489
APD318_T1	64277068	0.735178	5824561951	4169085816	819384943	836091192	54.7987	0.514771	29.1249	0.020297	0.971234	0.938517	0.860393	0.738213
APD320_N1	30690117	0.807267	3086650524	2437087990	427790969	221771565	32.0332	0.630234	32.1271	0.022898	0.960697	0.876393	0.679575	0.457078
APD320_T1	50164368	0.746783	4594810699	3502784839	631093937	460931923	46.0408	0.554176	31.0194	0.022038	0.967483	0.930741	0.842115	0.698321
APD321_N1	22947401	0.798896	2265718892	1744853412	344258856	176606624	22.9344	0.603469	31.3358	0.026697	0.945646	0.778092	0.48887	0.26713
APD321_T1	44110118	0.676915	3634708861	2609078340	507122902	518507619	34.2939	0.469438	29.2082	0.022745	0.963806	0.904029	0.754605	0.543796
APD323_N1	158555862	0.832024	16496934882	12363391672	2240566810	1892976400	162.505	0.618849	30.4945	0.017678	0.976933	0.966336	0.953857	0.939565
APD323_T1	24828992	0.724827	2205233702	1583085531	306590694	315557477	20.8082	0.506028	29.2104	0.021152	0.959491	0.770911	0.423505	0.199053
APD324_N1	191276842	0.845189	20203640969	14727498221	3295723087	2180419661	52.3318	0.611077	29.6611	0.016814	0.978615	0.967042	0.953821	0.939561
APD324_T1	54128967	0.834898	5608451299	3981406638	1009574011	617470650	53.2547	0.583763	28.8856	0.018788	0.973205	0.939257	0.86692	0.745473
APD325_N1	51427816	0.825222	5307618644	4051620719	744659766	511338159	50.2654	0.625259	31.0611	0.021086	0.96432	0.916165	0.832723	0.714524
APD325_T1	61983630	0.733122	5554473335	3824193788	778134909	952144638	89.1178	0.489657	28.0146	0.019854	0.970271	0.936707	0.872933	0.761244
APD326_N1	86945787	0.836139	9092994905	6780085208	1339627598	973282099	55.69	0.618894	30.34	0.020012	0.968356	0.934913	0.888516	0.825613
APD326_T1	62607631	0.794012	6146788330	4236899363	981141928	928747039	79.7969	0.537094	28.047	0.018985	0.971945	0.935912	0.866085	0.756305
APD327_N1	80840413	0.828853	8376912055	6070948802	1340038885	965924368	63.7494	0.596015	29.489	0.018051	0.975068	0.951434	0.914279	0.8594
APD327_T1	68814616	0.805171	6873789681	4850057415	1127761520	895970746	169.665	0.559365	28.7103	0.01859	0.972951	0.941435	0.885531	0.797297
APD328_N1	174973711	0.808169	17539332259	12908110096	2740717972	1890504191	47.3909	0.58549	29.9459	0.018406	0.977409	0.969389	0.959635	0.948041
APD328_T1	50427867	0.802939	5001192622	3605501333	797122724	598568565	45.7118	0.567446	29.3345	0.019898	0.973851	0.940652	0.835798	0.667655
APD329_N1	46276197	0.839023	4851990176	3477753306	775510395	598726475	23.3769	0.596445	29.1653	0.022271	0.965111	0.912737	0.807422	0.6557
APD329_T1	25970503	0.805925	2583052586	1778519126	414559998	389973462	122.75	0.54351	28.0164	0.024618	0.954875	0.805005	0.507624	0.269539
APD333_N1	130081520	0.829885	13315390579	9338795716	2304103160	1672491703	59.3222	0.569777	28.538	0.018994	0.97517	0.95832	0.940122	0.918066
APD333_T1	62543766	0.82931	6418219025	4513232731	1032035427	872950867	40.5213	0.572708	28.6128	0.019599	0.973188	0.946295	0.884311	0.775839
APD335_T1	93575083	0.444943	4943039683	3082863470	629592475	1230583738	206.15	0.261471	25.3774	0.019757	0.970708	0.918633	0.781718	0.595143
APD336_N1	200884100	0.859362	21622160958	15683888541	3666054549	2272217868	74.7322	0.619637	29.5149	0.016871	0.978502	0.96702	0.954722	0.941958
APD336_T1	81713755	0.812393	8214680242	5685625262	1466452180	1062602800	50.44	0.55222	28.1627	0.018156	0.974988	0.953355	0.918452	0.860815
APD337_N1	51635238	0.765216	4948635520	3837477273	593473587	517684660	27.2937	0.589833	31.5535	0.024403	0.953624	0.880628	0.760897	0.631484
APD337_T1	40895789	0.621328	3130880964	2076505476	399424832	654950656	178.541	0.40298	26.987	0.02367	0.957909	0.856419	0.617628	0.371755
APD338_N1	173367819	0.855285	18551614345	13583398517	3092473440	1875742388	46.3322	0.621827	29.793	0.016695	0.978388	0.967019	0.955274	0.942057
APD338_T1	56862011	0.749767	5196943553	3524955796	820879145	851108612	186.213	0.491995	27.599	0.019143	0.972318	0.932113	0.824138	0.664107
APD339_N1	183875850	0.846774	19487704692	14167085878	3257711802	2062907012	48.3965	0.611484	29.5806	0.016314	0.979318	0.968373	0.955854	0.941422
APD339_T1	57715512	0.788117	5590408345	3682004574	1049014322	859389449	142.247	0.506316	26.7996	0.017796	0.97538	0.941396	0.843248	0.690096
APD340_N1	156829982	0.748557	14519783693	10822185937	1890804294	1806793462	23.0034	0.547665	30.3279	0.019801	0.975285	0.966769	0.956578	0.94286
APD340_T1	25481844	0.763337	2391733183	1750101511	342988758	298642914	115.463	0.545082	29.774	0.02235	0.964011	0.783154	0.424653	0.215576
APD341_N1	109444546	0.864181	11831331875	8784464235	1942944285	1103923355	59.7674	0.637016	30.2113	0.017682	0.976939	0.962408	0.941537	0.914561
APD341_T1	64532695	0.788505	6251634296	4547104023	1004934193	699596080	144.431	0.559222	29.5957	0.018577	0.972427	0.94137	0.89174	0.81075
APD342_N1	141689828	0.862232	15291231260	10988343290	2536298193	1766589777	28.8973	0.615493	29.24	0.017248	0.977677	0.96387	0.947713	0.927222
APD342_T1	32476962	0.797171	3189266225	2198508789	535505190	455252246	271.238	0.537257	28.0495	0.020433	0.966503	0.86398	0.619536	0.380811
APD343_N1	265457187	0.8531	28243330000	20635765413	4961927612	2645636975	82.8783	0.616958	29.7298	0.015906	0.980415	0.974688	0.968856	0.9625
APD343_T1	84618366	0.856011	9002283396	6305386567	1633777186	1063119643	88.6723	0.591393	28.5001	0.017516	0.976839	0.958561	0.927742	0.877531
APD344_N1	84671583	0.856656	9082349361	6746193264	1572930575	763225522	62.542	0.63234	30.2237	0.018244	0.974301	0.954205	0.927237	0.888104
APD344_T1	64862653	0.8536	6866148172	4758198656	1346145131	761804385	85.8816	0.582207	28.1979	0.018283	0.974228	0.947366	0.888478	0.790464
APD345_N1	87770129	0.829621	9059406220	6533879388	1539301322	986225510	123.784	0.590818	29.3467	0.019393	0.973472	0.950597	0.917303	0.868134
APD346_N1	117857777	0.84294	12428050866	9417521437	1923315877	1087213552	57.9943	0.634173	30.8334	0.018332	0.973944	0.952785	0.926816	0.89381
APD346_T1	61690019	0.797278	6070815686	4412208071	1001293563	657314052	53.0701	0.567637	29.5731	0.018985	0.972603	0.944303	0.890703	0.800544
APD347_N1	59082504	0.750871	5483253519	4037571827	669827325	775854367	41.3898	0.542364	29.9619	0.021459	0.968897	0.934638	0.866211	0.756384
APD347_T1	64838111	0.642449	4969284887	3148938046	647599521	1172747320	103.344	0.385446	25.7844	0.021121	0.969894	0.928681	0.823159	0.652385
APD348_N1	103857412	0.836083	10819301085	7862419892	1769947257	1186933936	70.8067	0.600825	29.5695	0.019297	0.975477	0.959868	0.939188	0.909288
APD349_N1	69850640	0.83643	7311357970	5386975191	1252691362	671691417	19.3348	0.612074	29.9802	0.019722	0.973772	0.948954	0.900926	0.823124
APD349_T1	19755285	0.837274	2057444355	1470988646	386971342	199484367	80.372	0.590956	29.0917	0.023389	0.958214	0.773115	0.403281	0.164377
APD350_N1	80383671	0.79729	7995342606	6114705653	1056431006	824205947	20.9034	0.603722	31.119	0.021582	0.968541	0.937809	0.894802	0.835414
APD350_T1	29305195	0.676487	2402185705	1590328209	389892718	421964778	114.601	0.430697	26.9381	0.023574	0.95776	0.772968	0.440259	0.210968
APD351_N1	109371312	0.840401	11501766183	8718862987	1767088057	1015815139	295.231	0.632683	30.8448	0.020297	0.970953	0.94622	0.91496	0.874286
APD352_N1	300883993	0.856972	32250233826	22461206756	5815970114	3973056956	30.1603	0.592466	28.3392	0.016757	0.980168	0.974921	0.969795	0.964482
APD352_T1	36212884	0.751873	3331134710	2294599924	500032572	536502214	88.5711	0.50289	28.0286	0.021301	0.967772	0.872766	0.637901	0.402339
APD353_N1	90848833	0.781481	8883399522	6738489659	1203707188	941202675	29.506	0.588671	30.8653	0.021516	0.965249	0.928822	0.881005	0.818892
APD353_T1	33586758	0.744063	3085033968	2244818265	408346763	431868940	87.1301	0.530448	29.608	0.024854	0.951139	0.834997	0.616426	0.403877
APD354_N1	90433830	0.766515	8672341551	6628861407	1154658610	888821534	25.3234	0.581751	31.1021	0.019573	0.969373	0.939997	0.899571	0.842189
APD354_T1	29878794	0.693474	2557062174	1926602630	312006972	318452572	217.184	0.511751	30.6576	0.022955	0.951509	0.820313	0.562002	0.325009
APD355_N1	220464005	0.811371	22346692832	16523355960	3156901256	2666435616	24.3951	0.594826	30.0865	0.018612	0.977041	0.968709	0.958762	0.948195
APD355_T1	31398824	0.688904	2639663097	1855983373	373509366	410170358	62.1003	0.469127	28.6097	0.022209	0.962163	0.827238	0.536522	0.290275
APD356_N1	61168730	0.820649	6263242573	4724592307	976968436	561681830	72.4293	0.613005	30.6939	0.019349	0.96968	0.932969	0.866589	0.769113
APD356_T1	76657212	0.817813	7747143964	5510422891	1300888946	935832127	129.019	0.570508	28.9421	0.018297	0.974594	0.950628	0.906595	0.835766
APD357_N1	125514856	0.850249	13370275470	9815755949	2177633570	1376885951	30.4091	0.620666	29.8724	0.019165	0.975626	0.960035	0.94141	0.919834
APD357_T1	33324784	0.805618	3308398118	2313523182	572908533	421966403	161.281	0.55098	28.454	0.021595	0.967824	0.891174	0.67724	0.427342
APD358_N1	160692751	0.806346	16225674564	12270298112	2071967602	1883408850	117.975	0.606022	30.7709	0.01777	0.97665	0.964133	0.951054	0.937126
APD359_N1	112049919	0.826325	11582769611	8975574779	1752750615	854444217	49.4545	0.635741	31.531	0.017485	0.976655	0.962414	0.945842	0.923703
APD359_T1	46971379	0.818341	4814144748	3762500142	699219065	352425541	75.4531	0.63573	31.8013	0.01945	0.970733	0.925339	0.812707	0.655818
APD360_N1	75661462	0.827337	7831559582	5740471256	1266239422	824848904	34.8436	0.602147	29.8254	0.018823	0.973718	0.954441	0.928919	0.890608
APD360_T1	33746061	0.830301	3509905399	2650905483	588562396	270437520	131.257	0.623449	30.7317	0.021165	0.964072	0.877725	0.687349	0.482026
APD362_N1	124428083	0.866691	13507641760	9986004567	2593834598	927802595	46.7743	0.636946	30.0815	0.018371	0.975693	0.959867	0.943878	0.926073
APD362_T1	44264274	0.844075	4679330452	3558591768	809324675	311414009	102.342	0.638049	30.9444	0.021262	0.968711	0.929776	0.835991	0.683148
APD363_N1	98097220	0.826817	10148373979	7786214716	1541543725	820615538	71.2808	0.62994	31.2189	0.018139	0.974126	0.952952	0.923713	0.883207
APD363_T1	68799541	0.834764	7187574359	5423048439	1130717773	633808147	89.1416	0.625587	30.7007	0.018367	0.974506	0.951725	0.907506	0.835483
APD364_N1	85599335	0.796554	8518748832	6781892966	1130265829	606590037	67.6656	0.628796	32.3938	0.021358	0.968106	0.940377	0.902182	0.849341
APD364_T1	66311150	0.787684	6529033911	5148003258	869587922	511442731	116.31	0.616143	32.0832	0.019446	0.96849	0.930543	0.86961	0.783645
APD365_N1	112782835	0.856398	12082578483	8848868562	2290454536	943255385	43.2423	0.622693	29.7999	0.018139	0.974435	0.953623	0.929444	0.898588
APD365_T1	42019467	0.824241	4333183215	3289874250	697457572	345851393	90.1207	0.621381	30.893	0.021486	0.962884	0.895735	0.761538	0.596657
APD366_N1	98027419	0.710265	8696413492	6856388557	1148141254	691883681	29.6748	0.555108	32.0806	0.020363	0.972468	0.950179	0.920555	0.881145
APD366_T1	29596003	0.789894	2924012128	2257660712	445964640	220386776	82.7183	0.605418	31.4171	0.021328	0.961732	0.85095	0.623189	0.402203
APD367_N1	79941790	0.852036	8512645486	6293211397	1586758180	632675909	102.522	0.624781	30.0812	0.018064	0.973798	0.948547	0.909532	0.850168
APD367_T1	99052881	0.845413	10475618652	7799857584	1830855192	844905876	33.3145	0.624955	30.2966	0.016954	0.976803	0.958815	0.933838	0.897202
APD368_N1	31730230	0.8089	3212867628	2534566220	479910391	198391017	91.3992	0.633957	32.0995	0.0256	0.951055	0.841764	0.647872	0.458034
APD368_T1	87710804	0.815066	8952968595	6953652847	1376059965	623255783	72.9587	0.629201	31.6034	0.017849	0.973443	0.948272	0.912098	0.861336
APD369_N1	79565976	0.700707	6979925808	5550700554	872797988	556427266	61.267	0.553669	32.3582	0.022139	0.962892	0.923685	0.874569	0.807559
APD369_T1	70926330	0.656785	5834328759	4661198528	702222687	470907544		0.521578	32.5083	0.022161	0.961382	0.915665	0.848838	0.756169
