# Supplementary material for: Copy number load predicts outcome of metastatic colorectal cancer patients receiving bevacizumab combination therapy
Source: Nat Commun. 2018 Oct 5;9:4112. doi: 10.1038/s41467-018-06567-6 (PMC6173768; doi:10.1038/s41467-018-06567-6)
Supplement: Supplementary file 5 — Supplementary Data 3 [file 41467_2018_6567_MOESM5_ESM.xlsx]

## Sheet: Supplementary Data 3
Supplementary Data 3. Class-specific measures computed as mean decrease in accuracy for each of the clusters. Decrease in accuracy for each of the CNAs over all clusters and mean decrease in Gini index are given.
Factor	Cluster 1	Cluster 2	Cluster 3	MeanDecreaseAccuracy	MeanDecreaseGini
Amp_10q22.3	7.42655e-05	-4.1688e-05	1.43927e-05	-7.61504e-07	0.147591
Amp_11p15.5	0.00116652	0.000238861	0.000274741	0.000363204	0.542348
Amp_11q13.3	0.000810154	0.000196514	0.000105024	0.000217085	0.457067
Amp_12p11.22	0.00012997	0.00016033	0.000131162	0.000143939	0.581608
Amp_12p13.32	0.000715899	0.000170955	0.000131452	0.000230434	0.675556
Amp_13q12.2	0.00263125	0.00106253	-5.16246e-05	0.00067391	1.41925
Amp_13q22.1	0.00262218	0.000706961	-6.23088e-05	0.000536403	1.34171
Amp_13q34	0.00173426	0.00057988	0.000146581	0.000516894	0.983244
Amp_15q26.1	2.90909e-05	5.04729e-06	6.18079e-05	3.76832e-05	0.251066
Amp_16p11.2	0.0005468	0.000679197	0.000574641	0.000617252	0.822647
Amp_16q12.1	0.000170929	0.000756302	0.000737464	0.000678456	0.711011
Amp_17q11.2	0.00203241	-0.00025845	0.000412523	0.000355011	0.612063
Amp_17q12	0.00242225	-0.000219563	0.000301994	0.000355171	0.564631
Amp_17q23.2	-5.00968e-06	-9.44933e-05	0.000525875	0.000233044	0.461192
Amp_17q24.2	0.000403033	-1.47601e-05	0.000368819	0.000227187	0.466647
Amp_17q25.3	0.000551616	-1.98578e-05	0.000525062	0.000314028	0.577507
Amp_18q11.2	-2.79453e-05	-8.18186e-05	0.00010059	1.73833e-05	0.357971
Amp_18q21.1	-0.000179008	0.000217006	-2.80045e-05	4.71817e-05	0.318366
Amp_19q13.11	1.747e-05	0.000686896	0.00033008	0.000428305	0.698543
Amp_19q13.2	0.000110699	0.000776454	0.000370841	0.000482005	0.757822
Amp_1p34.2	6.32163e-05	5.31242e-05	-0.000172558	-6.32244e-05	0.369018
Amp_1q22	0.000778188	-6.35354e-05	1.5347e-05	7.72806e-05	0.565876
Amp_1q43	0.000775457	-1.03526e-06	-5.21357e-05	6.96474e-05	0.560254
Amp_20p11.22	0.0303427	0.00113684	4.28941e-05	0.00389937	1.78271
Amp_20p12.1	0.0282243	0.000857749	-0.000105126	0.00344818	1.68039
Amp_20p12.3	0.0263488	0.00121265	-0.000109165	0.00339472	1.5671
Amp_20q11.21	0.0769887	0.00984156	0.00130577	0.0131997	6.77986
Amp_20q13.12	0.0902642	0.00796146	0.0017461	0.0142091	6.60102
Amp_20q13.2	0.0805762	0.00880749	0.0014352	0.0132305	7.03705
Amp_20q13.32	0.0808819	0.00784854	0.00166636	0.0131378	6.91098
Amp_2q33.1	0.00435965	0.000349494	0.000175909	0.000719576	0.773978
Amp_3q29	0.000652762	0.000117877	-0.000340178	-5.0433e-05	0.558391
Amp_5p12	0.00363529	0.000531261	0.000516085	0.000883865	0.845178
Amp_5p15.33	0.00347905	0.000580087	0.000701471	0.000965529	0.923099
Amp_6p21.1	0.00154565	0.00122154	0.000695762	0.000983003	1.00528
Amp_6q23.3	0.00100051	0.000648022	0.000432706	0.000575977	0.719121
Amp_7p11.2	0.00116528	0.000237283	0.000934306	0.000688296	0.996763
Amp_8p11.21	2.48156e-05	0.000123325	0.000287041	0.000197864	0.439153
Amp_8p11.23	0.000104183	0.000116074	0.000129107	0.000123892	0.426391
Amp_8q12.2	-3.5468e-05	0.000883861	0.000106407	0.000403586	0.753204
Amp_8q21.13	0.000321739	0.000997508	0.00023767	0.00054086	0.7948
Amp_8q22.3	-4.84339e-05	0.00101479	0.000233626	0.000500529	0.796148
Amp_8q24.21	0.000209661	0.000540093	8.19764e-05	0.000270122	0.688636
Del_10p15.3	0.00118021	0.00190394	0.0012088	0.00146722	1.37957
Del_10q21.1	0.00758675	0.00439432	0.00362881	0.00438206	2.62157
Del_10q23.31	0.00320908	0.00391414	0.00327611	0.00352473	2.37874
Del_10q25.2	0.000972584	0.00442581	0.00288051	0.00325222	2.1617
Del_10q26.3	0.0014562	0.0047283	0.0045079	0.00422393	3.21416
Del_11q22.3	0.0029495	0.000750939	0.000702148	0.000984329	0.96379
Del_12p13.2	0.000722082	0.000211235	0.000114401	0.000226023	0.481653
Del_12q21.2	0.00202787	0.000893551	0.000442842	0.000794423	0.69028
Del_12q24.33	0.000665671	0.000292756	0.000289451	0.000333603	0.685829
Del_14q24.1	0.00135935	0.00305357	0.0014459	0.00206008	1.39894
Del_14q32.11	0.00723994	0.00317492	0.00115299	0.00263834	1.29291
Del_15q11.2	0.00715194	0.000613763	0.00567922	0.00397305	2.0798
Del_15q21.1	0.00654139	0.00119919	0.00292195	0.00266634	1.71216
Del_15q22.33	0.00784447	0.00205859	0.00411041	0.00375847	2.36238
Del_16p13.3	0.0034716	0.000189648	0.000311192	0.000633531	0.708346
Del_16q23.1	0.00123134	0.000168689	-5.99253e-05	0.000186237	0.49167
Del_17p12	0.0242662	0.000244608	-6.98136e-06	0.00283522	1.48377
Del_17q24.3	0.00127302	-1.23456e-05	-7.6943e-05	0.000108112	0.498183
Del_18p11.31	0.0225977	0.00027514	0.000540499	0.00297178	1.6107
Del_18q12.2	0.0310559	0.000918091	0.00239262	0.00514933	3.17324
Del_18q21.2	0.0247021	0.0011696	0.00278799	0.00470154	3.0862
Del_18q21.33	0.00952	0.00146344	0.00250137	0.00289183	2.14144
Del_19p13.3	0.00139106	0.000847054	3.80552e-05	0.000495673	0.737055
Del_1p21.1	0.00445636	9.54498e-06	0.000271025	0.00063876	0.676874
Del_1p31.1	0.00428963	0.000505828	0.000382115	0.000881748	0.718389
Del_1p33	0.00164587	0.00105033	0.000918485	0.00104841	0.860179
Del_1p36.11	0.00135893	0.00040481	0.000635727	0.000631785	0.705035
Del_1p36.31	0.00354083	0.000148363	0.00081826	0.000898011	0.832578
Del_20p12.1	0.000202519	0.000189503	0.000189545	0.000195003	0.477387
Del_21q11.2	0.0226679	0.000789448	0.00166854	0.00370838	1.78848
Del_21q21.1	0.0248122	0.00151403	0.00244979	0.00461611	2.3149
Del_22q13.32	0.0185014	0.00352378	0.00222139	0.00458844	2.79291
Del_2p21	-3.26965e-05	-1.92532e-05	5.85386e-05	1.66636e-05	0.205274
Del_2p25.3	-4.24887e-05	0.000151774	-0.000211172	-5.57383e-05	0.425001
Del_2q23.1	-5.57893e-06	0.000552747	0.000409867	0.000420148	0.732851
Del_2q37.3	1.14037e-05	0.000114615	-2.80659e-05	2.83505e-05	0.281853
Del_3p13	0.00012321	0.000649583	0.000519549	0.000525471	0.84438
Del_3p14.2	0.000191367	0.000954969	0.000114909	0.000436695	0.745716
Del_3p26.3	0.00477356	0.000800574	0.000268434	0.00100456	0.951146
Del_3q26.31	0.00100552	0.000284562	-5.88568e-05	0.000187549	0.548177
Del_4p16.2	0.0274545	0.00830658	0.0209969	0.0168739	8.24303
Del_4q22.1	0.036371	0.0135842	0.0249103	0.0218149	12.2794
Del_4q25	0.0222485	0.0333351	0.0349805	0.0328934	15.7194
Del_4q31.3	0.0113355	0.0439483	0.0461569	0.0412203	16.7422
Del_4q32.1	0.0180698	0.0180263	0.0389288	0.0286714	13.2355
Del_4q35.1	0.0265912	0.0109158	0.0314506	0.0230166	10.8968
Del_5p15.33	1.79475e-05	0.000121105	-5.53379e-05	2.51612e-05	0.46447
Del_5q12.1	0.00170903	0.00103798	0.00154464	0.00137771	1.1597
Del_5q22.2	0.000777284	0.000479659	0.0012418	0.000901618	0.972276
Del_6p22.2	0.000517239	0.000150441	0.000315645	0.000273383	0.582412
Del_6p25.3	0.00334309	0.000497292	0.000259689	0.000698075	0.831636
Del_6q21	0.00315237	0.000315004	5.84511e-05	0.000507402	0.776499
Del_6q26	0.00128433	9.15627e-05	5.4268e-05	0.000212893	0.75698
Del_7q31.1	9.52381e-06	-4.43189e-05	-9.39842e-08	-1.62756e-05	0.137015
Del_8p12	0.00505713	0.000566893	0.00223335	0.00193462	1.19561
Del_8p21.3	0.00479357	0.000671816	0.0034052	0.00253188	1.22968
Del_8p23.3	0.000436686	0.000539033	0.00217258	0.00136049	1.02139
Del_8q11.1	0.00988828	0.000759903	0.00135961	0.00213279	1.27262
Del_9p21.3	0.000659605	0.00194932	0.00119187	0.00141734	1.09258
wa_amp_10p	0.000715404	5.04498e-05	7.18016e-05	0.000129893	0.373836
wa_amp_10q	0.000203261	-6.3988e-05	-3.13235e-05	-1.89698e-05	0.160485
wa_amp_11p	0.000521225	0.000452378	0.000364359	0.000414548	0.56212
wa_amp_11q	0.000508138	0.000360034	3.95354e-05	0.00021027	0.448232
wa_amp_12p	0.000523725	0.000114977	0.000189876	0.000194858	0.613506
wa_amp_12q	7.72107e-05	0.000141435	-5.75075e-05	3.28533e-05	0.447982
wa_amp_13q	0.00176508	0.000786089	0.000131009	0.000564449	1.31695
wa_amp_14q	5.01984e-05	4.07595e-05	6.73602e-07	2.09543e-05	0.2277
wa_amp_15q	5.57576e-05	2.12308e-05	-1.31652e-06	1.15043e-05	0.129243
wa_amp_16p	0.000608309	0.000581263	0.00112704	0.000856766	0.865382
wa_amp_16q	0.000302658	0.000590014	0.00059402	0.000560566	0.735406
wa_amp_17p	0.000193207	-4.035e-05	-2.04977e-05	-3.63477e-06	0.195821
wa_amp_17q	0.00187436	-0.0002459	0.000340656	0.000292185	0.54862
wa_amp_18p	-0.000126261	8.23497e-05	-3.83599e-05	-1.17389e-06	0.195824
wa_amp_18q	-4.7193e-05	-1.28886e-05	-7.21886e-06	-1.37954e-05	0.145382
wa_amp_19p	-9.46242e-05	0.000530558	0.000301744	0.000345	0.663752
wa_amp_19q	2.28042e-05	0.000712742	0.000175532	0.000358754	0.661813
wa_amp_1p	2.99465e-05	-6.96586e-06	-0.000251324	-0.000125597	0.230862
wa_amp_1q	0.000478111	7.61462e-05	-3.88303e-05	6.55507e-05	0.554027
wa_amp_20p	0.0294107	0.0010964	0.000132942	0.00382226	1.75168
wa_amp_20q	0.113003	0.00981868	0.00127765	0.0171994	7.1315
wa_amp_21q	0.00010302	-1.18219e-06	9.23258e-06	1.67564e-05	0.119847
wa_amp_22q	0	4.74242e-06	-3.85933e-05	-1.67629e-05	0.0928617
wa_amp_2p	0.00197729	0.000556846	0.000534511	0.000709305	0.817252
wa_amp_2q	0.00214539	0.000164573	0.000238056	0.000427589	0.655544
wa_amp_3p	0.000145643	0.000126185	1.56093e-05	6.88464e-05	0.25806
wa_amp_3q	0.000640214	-2.74833e-05	-0.000126153	-6.8097e-07	0.438956
wa_amp_4p	1.05263e-05	-6.58904e-05	2.28213e-05	-1.36276e-05	0.150941
wa_amp_4q	2.00501e-05	-5.58761e-05	9.49452e-05	2.89967e-05	0.236853
wa_amp_5p	0.00302057	0.00104622	0.00101556	0.00124264	1.08968
wa_amp_5q	2.41354e-05	0.00132214	0.000476714	0.000745069	0.858337
wa_amp_6p	0.00127752	0.000824311	0.000815399	0.000872501	0.916326
wa_amp_6q	0.000639854	0.000585137	0.000522349	0.000568775	0.801616
wa_amp_7p	0.0012388	0.000151072	0.000697306	0.00055911	0.893824
wa_amp_7q	0.000593002	8.73612e-05	9.61432e-05	0.000146286	0.806048
wa_amp_8p	3.4193e-05	0.000144	0.000446055	0.000287044	0.420395
wa_amp_8q	0.000818487	0.000962578	5.42135e-05	0.000493754	0.823072
wa_amp_9p	0.000562433	3.12135e-05	7.06079e-05	0.000109428	0.437678
wa_amp_9q	0.000130357	3.56228e-05	0.000204998	0.000129825	0.441865
wa_del_10p	0.00205736	0.00271562	0.0013149	0.00193184	1.3293
wa_del_10q	0.00850331	0.00546715	0.00215019	0.00411637	2.2792
wa_del_11p	0.00203346	0.00113664	0.000377888	0.000854405	0.680521
wa_del_11q	0.00295706	0.00102581	0.000401277	0.000937137	0.820129
wa_del_12p	0.00119866	0.000754332	0.000221431	0.000529132	0.534746
wa_del_12q	0.000628191	0.000856166	0.000362365	0.000584145	0.548079
wa_del_13q	5.63139e-05	2.41685e-05	-2.3672e-05	4.00452e-06	0.0913408
wa_del_14q	0.0130751	0.00205184	0.00133706	0.00295222	1.39813
wa_del_15q	0.0131605	0.00207796	0.00499065	0.0048411	2.53727
wa_del_16p	0.000903064	0.000214523	-3.51324e-05	0.000162847	0.42248
wa_del_16q	0.00167811	9.22044e-05	0.000136818	0.000295147	0.294538
wa_del_17p	0.0223909	0.000591382	0.000251641	0.00291217	1.48788
wa_del_17q	0.000654705	0.000530477	8.00716e-05	0.000324079	0.60384
wa_del_18p	0.0375118	-0.000301867	0.000479816	0.004483	1.69087
wa_del_18q	0.0417693	0.000300247	0.00275638	0.00633652	3.28431
wa_del_19p	0.000616365	0.000875844	-7.95101e-05	0.000363736	0.601796
wa_del_19q	0.00037897	0.00119133	-7.01923e-05	0.000458708	0.583073
wa_del_1p	0.00176866	0.000208192	0.00080105	0.000687927	0.677126
wa_del_1q	0.00103382	0.000296738	-0.000105545	0.000173974	0.371912
wa_del_20p	0.00072889	0.00024763	2.22633e-05	0.000191571	0.422969
wa_del_20q	0	0	0	0	0.00166596
wa_del_21q	0.0184997	0.00176315	0.00150674	0.00350998	1.89889
wa_del_22q	0.0129393	0.00455473	0.00345572	0.00495157	3.25169
wa_del_2p	3.91667e-05	0.000355875	0.000170182	0.000224824	0.242862
wa_del_2q	9.52381e-06	0.000109179	-0.000105293	-1.28173e-05	0.298894
wa_del_3p	0.00132394	0.000336433	0.000178807	0.000373744	0.600273
wa_del_3q	0.000533425	0.00088906	5.40926e-05	0.00042079	0.526709
wa_del_4p	0.0474021	0.0120721	0.0251345	0.0225935	10.2648
wa_del_4q	0.0267857	0.0196546	0.0317	0.0265354	12.921
wa_del_5p	0.000164001	0.000425421	7.25142e-05	0.000223157	0.394737
wa_del_5q	0.00596468	0.00283973	0.00204586	0.0027931	1.7637
wa_del_6p	0.004894	0.000502355	0.00040297	0.000947376	0.808517
wa_del_6q	0.00906585	0.000764244	0.000248325	0.00145225	0.966701
wa_del_7p	0	0	0	0	0.00583855
wa_del_7q	0	-2.47201e-06	0	-1.06228e-06	0.0245452
wa_del_8p	0.00467203	0.000510279	0.00161187	0.00155394	1.13868
wa_del_8q	4.18326e-06	0.000198377	2.83622e-05	9.17021e-05	0.336331
wa_del_9p	0.00187228	0.00428017	0.00204293	0.00287062	1.89776
wa_del_9q	0.00237376	0.00613397	0.00310078	0.00417221	2.66378
